# Supplementary material for: Superheating in mafic magmas controls clinopyroxene nucleation delay and magma ascent dynamics
Source: Nat Commun. 2026 Jun 8;17:4962. doi: 10.1038/s41467-026-73352-1 (PMC13247257; doi:10.1038/s41467-026-73352-1)
Supplement: Supplementary file 3 — Supplementary Data 1–4 [file 41467_2026_73352_MOESM3_ESM.xlsx]

## Sheet: Sheet1
	Supplementary Data for
	Superheating in mafic magmas controls clinopyroxene nucleation delay and magma ascent dynamics
	Barbara Bonechi1*, Fabio Arzilli2, Margherita Polacci1, Alessandro Fabbrizio3, Giuseppe La Spina4, Eleni Michailidou5, Elisa Biagioli1, Richard A. Brooker6, Jean-Louis Hazemann7, Robert C. Atwood8, Danilo Di Genova9, Sumith Abeykoon2, David Neave1, Renat R. Almev10, Mike Burton1
	1: Department of Earth and Environmental Sciences, The University of Manchester, Manchester, United Kingdom
	2: School of Science and Technology, Geology Division, University of Camerino, Camerino, Italy
	3: Dipartimento di Scienze dell’Ambiente e della Terra - DISAT, Università degli Studi di Milano-Bicocca, Piazza dell’Ateneo Nuovo, 1-20126, Milano, Italy
	4: Istituto Nazionale di Geofisica e Vulcanologia (INGV), Sezione Osservatorio Etneo, Catania, Italy
	5: Institute of Petrology and Structural Geology, Faculty of Science, Charles University, Prague, Czech Republic
	6: School of Earth Sciences, University of Bristol, Bristol, United Kingdom
	7: Université Grenoble Alpes, CNRS, Grenoble INP, Institut Néel, Grenoble, France
	8: Diamond Light Source, Harwell Science and Innovation Campus, Harwell, United Kingdom
	9: Institute of Science, Technology and Sustainability for Ceramics (ISSMC), National Research Council of Italy (CNR), Faenza, Italy
	10: Institute of Earth System Sciences, Section of Mineralogy, Leibniz University Hannover, Hannover, Germany
	Corresponding author: barbara.bonechi@manchester.ac.uk
	Supplementary Data 1. Experimental conditions and phase assemblage of in situ and ex situ view experiments
	Supplementary Data 2. Number of crystals per area for in situ and ex situ view experiments
	Supplementary Data 3. Clinopyroxene growth rates for in situ and ex situ view experiments
	Supplementary Data 4. Chemical composition of natural starting material

## Sheet: Supplementary Data 1 
	Supplementary Data 1. Experimental conditions and phase assemblage of in situ and ex situ view experiments
		Sample	H2O (wt.%)	P (MPa)	Ti (°C)	Tf (°C)	Type of cooling	Cooling rate (°C min-1)	Tcpx (°C)	T liquidus cpx (°C)	Superheating (°C)	∆T at the onset of nucleation (°C)	Experimental duration (min)	Δt (min)	Phases assemblage
	In situ	LP1-CC05	1	20	1140	1053	Continuos	0.5	1133	1140	0	7	*	14	Cpx + Plg + Ol + Ox
		LP1-CC1	1	20	1140	1020	Continuos	1	1128	1140	0	12	*	12	Cpx + Plg + Ol + Ox
		LP1-SSC	1	20	1140	1080	Single Step	45	1120	1140	0	20	*	12	Cpx + Plg + Ol + Ox
		LPt1	1	275	1200	1100	Continuos	1	-	1112	88	-	30	-	Gl
		LPt2	1	275	1200	1100	Continuos	1	-	1112	88	-	60	-	Gl+Chr+Ol
	Ex situ	LPt3	1	275	1200	1100	Continuos	1	-	1112	88	-	180	-	Gl+Chr+Ol
		LPt4	1	275	1200	1100	Continuos	1	1100	1112	88	12	480	480	Gl+Chr+Ol+Cpx
		LPt5	1	275	1200	1100	Continuos	1	1100	1112	88	12	900	480	Gl+Chr+Ol+Cpx
		LPt6	1	275	1200	1100	Continuos	1	1100	1112	88	12	690	480	Gl+Chr+Ol+Cpx
		LPt7	1	275	1200	1100	Continuos	1	1100	1112	88	12	1140	480	Gl+Chr+Ol+Cpx
	CC = Continuous cooling; SSC = Single Step Cooling
	∆T = undercooling measured as the difference between T liquidus cpx and Tcpx
	Tcpx = T at which clinopyroxene crystallized
	Δt = delay of nucleation
	* Experiments in real time with temporal resolution of ~83 s for each scan (see Methods)

## Sheet: Supplementary Data 2
	Supplementary Data 2. Number of crystals per area for in situ and ex situ view experiments
		Sample	Scan	Number crystals	Time (s)	Time (min)	Area (mm2)	∆Tuc (°C)	N (crystals mm-2)
	In situ	LP1-CC05	scan 65_29	287	2436	40.6	2.3	20.0583	124.783
			scan 66_10	340	3360	56	2.3	26.975	147.826
			scan 66_30	415	5040	84	2.3	40.8083	180.435
			scan 67_15	496	6300	105	2.3	50.4917	215.652
			scan 67_30	526	7560	126	2.3	60.8667	228.696
			scan 68_26	588	9744	162.4	2.3	78.1583	255.652
	Ex situ	LPt4		21	28800	480	2	12	10.5
		LPt5		24	54000	900	2	12	12
		LPt6		27	41400	690	3	12	9
		LPt7		20	68400	1140	2	12	10
	N = number of crystals per unit area (crystals mm⁻²)

## Sheet: Supplementary Data 3
	Supplementary Data 3. Clinopyroxene growth rates for in situ and ex situ view experiments
		Sample	Scan	Time (s)	Time (min)	∆Tuc (°C)	Growth rate (cm s-1)	St. Dev.
	In situ (dendritic branch)	LP1-SSC	scan 55_1	13404	223.4	40	1.41413e-06	5.26649e-08
			scan 55_20	14544	242.4	40	1.10356e-06	1.4189e-08
			scan 55_30	15384	256.4	40	8.12119e-07	1.52105e-08
	In situ	LP1-CC05	scan 65_29	2436	40.6	20.0583	8.54249e-07	6.43221e-08
			scan 66_10	3360	56	26.975	7.01558e-07	1.01714e-07
			scan 66_29	5040	84	40.8083	5.3917e-07	1.51374e-07
			scan 67_15	6300	105	50.4917	4.96718e-07	4.24873e-08
			scan 67_29	7392	123.2	60.8667	4.85161e-07	4.4962e-08
			scan 68_26	8904	148.4	78.1583	6.7696e-07	1.37341e-07
	Ex situ	LPt4		28800	480	12	1.05895e-07	4.17783e-08
		LPt5		54000	900	12	1.69541e-07	3.44058e-08
		LPt6		41400	690	12	1.99598e-07	1.90605e-08
		LPt7		68400	1140	12	1.54927e-07	1.69504e-08

## Sheet: Supplementary Data 4
	Supplementary Data 4. Chemical composition of natural statring material
	Oxide (wt.%)	CVLP-LF3
	SiO2	45.35
	TiO2	3.55
	Al2O3	13.11
	FeOt	12.38
	MnO	0.23
	MgO	5.21
	CaO	11.26
	Na2O	6.94
	K2O	1.73
	P2O5	0.25
	Total	100
	Composition from Romero et al. (2022)
	Romero, J. E. et al. The initial phase of the 2021 Cumbre Vieja ridge eruption (Canary Islands): Products and dynamics controlling edifice growth and collapse. J. Volcanol. Geotherm. Res. 431, 107642 (2022)
